# Supplementary material for: Insect-borne non-enveloped bluetongue virus utilizes discrete small vesicles for non-lytic release and cell-to-cell transmission
Source: PLoS Pathog. 2025 Oct 9;21(10):e1013582. doi: 10.1371/journal.ppat.1013582 (PMC12578325; doi:10.1371/journal.ppat.1013582)
Supplement: S1 Dataset — (XLSX) [file ppat.1013582.s002.xlsx]

## Sheet: Fig 2B_VP2_coloc
Infection	coloc_with	MOC
Mock	KDEL	0.389
Mock	KDEL	0.392
Mock	KDEL	0.382
BTVVP2-HA	KDEL	0.542
BTVVP2-HA	KDEL	0.537
BTVVP2-HA	KDEL	0.534
Mock	58K	0.452
Mock	58K	0.419
Mock	58K	0.426
BTVVP2-HA	58K	0.605
BTVVP2-HA	58K	0.645
BTVVP2-HA	58K	0.629
Mock	EXOC7	0.318
Mock	EXOC7	0.316
Mock	EXOC7	0.308
BTVVP2-HA	EXOC7	0.523
BTVVP2-HA	EXOC7	0.683
BTVVP2-HA	EXOC7	0.483
Mock	SEC5	0.49
Mock	SEC5	0.629
Mock	SEC5	0.444
BTVVP2-HA	SEC5	0.786
BTVVP2-HA	SEC5	0.817
BTVVP2-HA	SEC5	0.764
Mock	TSG101	0.571
Mock	TSG101	0.65
Mock	TSG101	0.647
BTVVP2-HA	TSG101	0.692
BTVVP2-HA	TSG101	0.743
BTVVP2-HA	TSG101	0.775
Mock	LAMP1	0.403
Mock	LAMP1	0.482
Mock	LAMP1	0.49
BTVVP2-HA	LAMP1	0.598
BTVVP2-HA	LAMP1	0.695
BTVVP2-HA	LAMP1	0.587
Mock	Pan-Cad	0.137
Mock	Pan-Cad	0.125
Mock	Pan-Cad	0.133
BTVVP2-HA	Pan-Cad	0.519
BTVVP2-HA	Pan-Cad	0.513
BTVVP2-HA	Pan-Cad	0.535
Mock	CD63	0.2
Mock	CD63	0.342
Mock	CD63	0.278
BTVVP2-HA	CD63	0.374
BTVVP2-HA	CD63	0.375
BTVVP2-HA	CD63	0.363

## Sheet: Fig 3B_fractions_densitometry
Fraction	VP2	NS3	TSG101	HSP90	LC3B-I	EDEM1	LAMP1	Calnexin
1	256.021	642.385	1250.34	307.506	2393.46	3836.04	29.243	99.607
2	381.192	568.799	1905.82	428.799	3732.82	3070.04	105.728	354.556
3	320.899	594.456	1390.87	1520.04	4596.7	3283.28	441.506	1190.21
4	243.021	313.506	1954.41	2000.51	5689.28	2197.04	673.042	1958.97
5	192.899	219.385	1678.7	2725.34	5806.58	2278.58	1207.58	2478.51
6	132.192	358.385	1347.28	3184.04	6712.7	2196.7	2253.75	3103.39
7	265.021	452.385	1935.28	3176.51	7272.28	1944.58	4716.11	3146.51
8	703.435	1087.92	1341.87	3475.92	8271.99	2049.58	8154.58	2918.09
9	1261.26	2605.21	1430.16	4824.16	7546.99	2592.16	10192.2	2856.51
10	2106.21	4742.92	1087.04	6326.58	9628.41	5716.65	9673.28	2413.56
11	3132.65	5309.63	443.456	5690.63	12007.9	7237.53	8948.35	2905.68
12	4688.94	4041.63	1707.41	4637.34	7432.28	6275.53	10246.8	2223.97
13	2683.46	3661.63	1770.53	3900.63	5597.58	4188.46	8249.43	2310.34
14	3068.53	4235.87	3681.23	3108.21	2904.16	2170.87	5824.35	704.021
15	3139.23	3703.58	3878.87	2039.92	2030.92	1242.87	4659.53	269.435
16	1492.87	3263.75	3871.34	1788.92	2157.58	1970.87	3979.28	235.849
17	399.92	2134.39	3449.99	1674.09	1587.63	3200.87	1963.87	283.435
18	166.607	2338.51	2659.41	1245.38	1610.38	2413.75	1235.7	152.607
19	12.85	2616.09	2119.7	974.678	1352.8	3473.41	810.406	97.899
20	12.75	2173.56	1613.92	766.556	1177.97	3738.87	578.87	43.95
21	13.34	2439.68	2193.46	917.092	1248.43	4375.11	692.87	64.899
22	12.121	2698.97	2252.23	607.385	1241.75	4157.46	1818.58	51.364
23	20	1841.43	2427.28	799.385	657.92	3302.63	202.849	44.657

## Sheet: Fig 4B_IP_densitometry
	NS3_WT	NS3_N150A	NS3_KKE/AAA
NS3	29524.2	30930.1	29367.2
NS3	25772.1	27699.2	24126
VP2	10434.9	6670.54	5478.9
VP2	10742.2	7082.66	5844.1

## Sheet: Fig 4D_Golgi_coloc
coloc_with	MOC	Percent
NS3_WT	0.49	24.01
NS3_WT	0.41	16.81
NS3_WT	0.479	22.9441
NS3_N150A	0.677	45.8329
NS3_N150A	0.715	51.1225
NS3_N150A	0.654	42.7716
NS3_KKE/AAA	0.66	43.56
NS3_KKE/AAA	0.75	56.25
NS3_KKE/AAA	0.663	43.9569

## Sheet: Fig 5E_NS3_densitometry
BSR (Infection)
P3	1989.2	15252	1566.5
P4	16650.3	97149	14631.9
Ratio	8.37031	6.36959	9.3405
PT (Infection)
P3	10379.9	1510	3246.6
P4	91226.4	11890	24303.3
Ratio	8.78872	7.87417	7.48577
KC (Infection)
P3	305.192	1246	588
P4	2549.16	7955	5909
Ratio	8.35265	6.38443	10.0493
BSR (Transfection)
P3	1031.06	1283.18	5116.8
P4	8228.42	8242.71	45515.3
Ratio	7.98053	6.42366	8.89527

## Sheet: Fig 6C_MTT assay
GW4869	0	DMSO	2.5	5	10	15	20
	1.0631	0.9128	0.8845	1.1003	0.8754	0.9208	0.9464
	1.1183	1.0344	0.9892	0.9134	0.8994	0.9199	0.8566
	1.1212	0.9995	1.1371	1.0428	0.9271	0.7892	0.8055
	1.1078	1.0462	1.0763	1.1071	1.0238	1.0052	0.7659
	1.2182	1.1075	1.1497	1.0857	0.9796	1.0565	0.8253
	1.1189	1.007	1.0808	1.1131	0.9302	0.9378	0.7846
	1.1716	0.9974	1.0431	0.9657	0.9619	0.9568	0.7474
	1.2676	1.1524	1.0933	1.1309	0.9599	1.087	0.8258
EerI	0	DMSO	2.5	5	10	15	20
	0.91915	0.89385	1.09105	0.93925	0.73945	0.68865	0.49005
	0.97565	0.90235	0.93195	1.11295	0.92865	0.71865	0.43155
	0.95535	0.93595	1.03305	1.21675	0.94205	0.72905	0.46405
	1.01025	0.96875	1.17275	1.18695	1.01405	0.81585	0.46165
	0.93655	0.94515	1.08755	1.23535	1.02395	0.77785	0.45625
	1.01885	0.96625	1.06815	1.20935	0.88235	0.87705	0.49215
	0.96335	1.01355	1.03515	1.15665	0.88045	0.82875	0.51885
	0.94845	0.99435	1.03825	1.26365	0.85075	0.76795	0.56105

## Sheet: Fig 9B_viral titre
	BSR	PT	KC
Free	20000	2500	50
Free	25000	3000	49
LEVs	1000000	300000	4500
LEVs	1500000	300000	4500
SEVs	30000000	1000000	50000
SEVs	35000000	1000000	50000

## Sheet: Fig 9C_specific infectivity
BSR	Titre	S6_copy
BSR_Free	20000	130991
BSR_Free	25000	137851
BSR_LEVs	1000000	1355251
BSR_LEVs	1500000	1143215
BSR_SEVs	30000000	2157695
BSR_SEVs	35000000	2296591
PT_Free	2500	207371
PT_Free	3000	260178
PT_LEVs	300000	1893825
PT_LEVs	300000	2182309
PT_SEVs	1000000	2543424
PT_SEVs	1000000	1993000
KC_Free	50	150091
KC_Free	49	143433
KC_LEVs	4500	244443
KC_LEVs	4500	208551
KC_SEVs	50000	117610
KC_SEVs	50000	137851
